# Supplementary material for: Peroxymonosulfate Activation by Palladium(II) for Pollutants Degradation: A Study on Reaction Mechanism and Molecular Structural Characteristics
Source: Int J Environ Res Public Health. 2022 Oct 11;19(20):13036. doi: 10.3390/ijerph192013036 (PMC9603282; doi:10.3390/ijerph192013036)
Supplement: Supplementary file 1 [file ijerph-19-13036-s001.zip]

Archive with 1 entries (1 files):
- ijerph-1952540-supplementary.pdf
